# Supplementary material for: Biomimetic Salivary Gland Cancer Spheroid Platform for In Vitro Recapitulation of Three-Dimensional Tumor–Stromal Interactions
Source: Biomolecules. 2025 Nov 21;15(12):1634. doi: 10.3390/biom15121634 (PMC12731055; doi:10.3390/biom15121634)
Supplement: Supplementary file 1 [file biomolecules-15-01634-s001.zip]

Archive with 1 entries (1 files):
- biomolecules-3905315-supplementary.pdf
